# Supplementary material for: Comparative Hypothalamic Proteomic Analysis Between Diet-Induced Obesity and Diet-Resistant Rats
Source: Int J Mol Sci. 2025 Mar 5;26(5):2296. doi: 10.3390/ijms26052296 (PMC11899849; doi:10.3390/ijms26052296)
Supplement: Supplementary file 1 [file ijms-26-02296-s001.zip]

Archive with 1 entries (1 files):
- ijms-3498672-supplementary.pdf
